# Supplementary material for: Double blind microarray-based polysaccharide profiling enables parallel identification of uncharacterized polysaccharides and carbohydrate-binding proteins with unknown specificities
Source: Sci Rep. 2018 Feb 6;8:2500. doi: 10.1038/s41598-018-20605-9 (PMC5802718; doi:10.1038/s41598-018-20605-9)
Supplement: Supplementary file 2 — Supplementary Table S1 [file 41598_2018_20605_MOESM2_ESM.xlsx]

## Sheet: Feuil1
Supplementary Table S1. List of the genes encoding carbohydrate-binding proteins used in the present study and their corresponding primers. The Zga prefix indicates that the gene is coming from the genome sequence of Zobellia galactanivorans and the number refers to the gene number within the genome sequence. The main results for protein expression are also indicated.
	name of the probe	name of the corresponding gene	additional local names	predicted ligand (from gene context)	cloning strategy	forward primer (ID)	forward primer (Sequence)	reverse primer (ID)	reverse primer (sequence)	cloning vectors	expression strains	final results for protein expression in a soluble form (and from a 3 mL culture)	final strategy used	Reference
CBMs	CBM6(1)	Zga_1010		binds β-1,3-1,4-glucans and β-1,3-glucans	BamHI/EcoRI	oJH22	GGGGGGGGATCCGCTAACACCCTTAAAATCGAGGCG	oJH21	CCCCCCGAATTCTTACTTTGTAATCCTGATCCAGTTGATAT	pFO4	BL21(DE3)	pFO4 (highly expressed)	pFO4 (His-tag)	Labourel et al., 2015
	CBM6(2)	Zga_2663	pZG115	unknown	BglII/EcoRI	ORL177	TTTTTTAGATCTGCCATAGATAATTCCATAGCCATTC	ORL257	TTTTTTGAATTCTTAATCAAAATCAAGATGGTTTACATTGAAC	pFO4	BL21(DE3)	pFO4 (expressed)	pFO4 (His-tag)
	CBM6(3)	Zga_3786	pZG161	unknown	XhoI/NsiI	ORL470	TTTTTTCTCGAGAACCTTGTTTCCTTTGGTCAAATTCA	ORL540	TTTTTTATGCATTATGACATATCTACAGAAACTCCCGC	pFO4	BL21(DE3)	pFO4 (highly expressed)	pFO4 (His-tag)
	CBM13	Zga_2665	pZG124	unknown	XhoI/NsiI	ORL468	TTTTTTCTCGAGGAACCCCAACTCATAGAAAACGGA	ORL538	TTTTTTATGCATTACCCGTAAGAATAGGTAATGACATTC	pFO4	BL21(DE3)	pFO4 (expressed, insoluble)	pFO4 (His-tag)
	CBM16(1)	Zga_337	pZG85	unknown	XhoI/NsiI	ORL458	TTTTTTCTCGAGCATAATTTTGATGCTCCGCCAAAAC	ORL527	TTTTTTATGCATTTAATTATTTATCGTCTGTCCTATATTC	pFO4	BL21(DE3)	pFO4 (expressed, insoluble)	pFO4 (His-tag)
	CBM22	Zga_3572	pZG152	unknown	BamHI/MfeI	ORL34	TTTTTTGGATCCAGCTGGGGTACATTTTGGAGTAATA	ORL108	TTTTTTCAATTGTTATGGCCTCTCTTCTTTTTCAATGA	pFO4	BL21(DE3)	pFO4 (expressed, insoluble)	pFO4 (His-tag)
	CBM35	Zga_3504	pZG143	unknown	BglII/EcoRI	ORL181	TTTTTTAGATCTAAATACCAATACGGTTCGCCGTGG	ORL261	TTTTTTGAATTCTTAGGAAACCGATATGGCCTCGACAC	pFO4	BL21(DE3)	pFO4 (expressed, insoluble)	pFO4 (His-tag)
	CBM42	Zga_1014		β-1,3-glucans (appended to the laminarinase LamD)	BamHI/EcoRI	oJH24	GGGGGGGGATCCACTATTACCTATCGTATTACCATCGA	oJH23	CCCCCCGAATTCTTAAAAGGTCGCATCATTTCTTGCCGA	pFO4	BL21(DE3)	pFO4 (highly expressed)	pFO4 (His-tag)
	CBM47	Zga_339	IDG44	unknown	BamHI/EcoRI	oIDG87	GGGGGGGGATCCATTGCGGTTGATGGGGTAACCGA	oIDG88	CCCCCCGAATTCTTATTTTCCTTTTACGATAACCTCTGCC	pFO4, pGEX	BL21(DE3)/BL21	pFO4/pGEX (no apparent expression)	pFO4 (His-tag)
	CBM16(2)	Zga_236		carrageenans (appended to a κ-carrageenase)	BamHI/MfeI	oVMB 62	GGGGGGGGATCCAGCGAGGTCGGCACACTAAAAAC	oVMB 61	CCCCCCCAATTGTTACCCGCTGTTTATTTCAACAAGGTTA	pFO4, pGEX	BL21(DE3)/BL21	pFO4 (no expression), pGEX (highly expressed)	pGEX (GST-tag)
SusDs	SusD-213	Zga_213	IDG91	unknown	BglII/EcoRI	oIDG181	GGGGGGAGATCTTGTGAAGATTACCTAGATAAATCAATAG	oIDG182	CCCCCCGAATTCTTACCAACCTGGGTTTTGTGGGAAAC	pFO4, pGEX	BL21(DE3)/BL21	pFO4 (expressed), pGEX (unsuccessful ligation)	pFO4 (His-tag)
	SusD-2202	Zga_2202	IDGtest7	unknown	BglII/MfeI	oIDGtest13	GGGGGGAGATCTTGTGAAAAGTTAGACGAAGGATCGG	oIDGtest14	CCCCCCCAATTGTTAGTTTAGGTTAGGGTTTAGTGTAGTTT	pFO4, pGEX	BL21(DE3)/BL21	pFO4/pGEX (no apparent expression)	pFO4 (His-tag)
	SusD-2218	Zga_2218	IDG32	unknown	BamHI/EcoRI	oIDG63	GGGGGGGGATCCTGTAGCGACGACCTATTAGATACC	oIDG64	CCCCCCGAATTCTTACCAACCTGGGTTCTGGTCTAGTT	pFO4, pGEX	BL21(DE3)/BL21	pFO4 (highly expressed), pGEX (unsuccessful ligation)	pFO4 (His-tag)
	SusD-3468	Zga_3468	IDGtest8	unknown	BglII/MfeI	oIDGtest15	GGGGGGAGATCTTGTTCCGACTTTCTTGATGAAACCG	oIDGtest16	CCCCCCCAATTGTTAATAGCCCGGATTTTGGACCAAGTT	pFO4, pGEX	BL21(DE3)/BL21	pFO4 (highly expressed), pGEX (expressed)	pFO4 (His-tag)
	SusD-3508	Zga_3508	IDG46	unknown	BamHI/EcoRI	oIDG91	GGGGGGGGATCCTGTGAAGAAGAAGACCTATTGGATAA	oIDG92	CCCCCCGAATTCTTACCAATTCGGGTTTTGGGTCAAATTA	pFO4, pGEX	BL21(DE3)/BL21	pFO4 (expressed, insoluble), pGEX (no expression)	pFO4 (His-tag)
	SusD-3894	Zga_3894	IDG48	unknown	BamHI/EcoRI	oIDG95	GGGGGGGGATCCTGCGATGATTCCCTTTTAGACGTAA	oIDG96	CCCCCCGAATTCTTAATAACCTGGGTTTTGAACCAAGTTTG	pFO4, pGEX	BL21(DE3)/BL21	pFO4/pGEX (no apparent expression)	pFO4 (His-tag)
	SusD-3946	Zga_3946	IDG92	unknown	BglII/EcoRI	oIDG183	GGGGGGAGATCTTGTAGCGATGATTATCTCGATAAGG	oIDG184	CCCCCCGAATTCTTATTCCCAACCCGGATTTTGGGTCA	pFO4, pGEX	BL21(DE3)/BL21	pFO4 (highly expressed), pGEX (unsuccessful ligation)	pFO4 (His-tag)
	SusD-199	Zga_199	IDG34	unknown	BamHI/EcoRI	oIDG67	GGGGGGGGATCCTGTTCTGATTTTTTGGAGGAAGAGC	oIDG68	CCCCCCGAATTCTTAATAACCAACATTCTGGGTCAGATTTG	pFO4, pGEX	BL21(DE3)/BL21	pFO4 (no expression), pGEX (expressed)	pGEX (GST-tag)
	SusD-228	Zga_228	pretest2	unknown	BamHI/EcoRI	oIDGtest3	GGGGGGGGATCCTGTGACCTAAAAGAAGAACCTTACG	oIDGtest4	CCCCCCGAATTCTTATTTTGCATTGGTATTCAGATCGACC	pFO4, pGEX	BL21(DE3)/BL21	pFO4 (unsuccessful ligation), pGEX (expressed)	pGEX (GST-tag)
	SusD-2433	Zga_2433	151	β-1,3-glucans (within a PUL containing the laminarinase LamA)	BamH1/EcoRI	oME302	GGGGGGGGATCCGATGATGATTTATTAGAGGATAAATTAC	oME301	CCCCCCGAATTCTTAGTTGTATCCATCGTTTTGAGGGTAG	pFO4, pGEX	BL21(DE3)/BL21	pFO4 (no expression), pGEX (expressed)	pGEX (GST-tag)	Groisillier et al., 2010
	SusD-3345	Zga_3345	186	unknown	BglII/EcoRI	oME372	GGGGGGAGATCTTCCGACGATATATTGGATAAGGATC	oME371	CCCCCCGAATTCTTAGTAAAAAGCGTTCTGTACGAGTTTAG	pFO4, pGEX	BL21(DE3)/BL21	pFO4 (no expression), pGEX (expressed)	pGEX (GST-tag)	Groisillier et al., 2010
	SusD-3571	Zga_3571	154	agars (within a PUL containing the β-agarase AgaB)	BamH1/EcoRI	oME308	GGGGGGGGATCCTCTGACGATTTTCTTGAACAGACCA	oME307	CCCCCCGAATTCTTACTCATTTAATTGAGGGTTGGATATGA	pFO4, pGEX	BL21(DE3)/BL21	pFO4 (no expression), pGEX (expressed)	pGEX (GST-tag)	Groisillier et al., 2010
	SusD-3606	Zga_3606	155	unknown	BamHI/EcoRI	oME310	GGGGGGGGATCCGAAGACACCGTATTGAACTTAGAAG	oME309	CCCCCCGAATTCTTAATACCCGGGATTTTGGGTTACGAC	pFO4, pGEX	BL21(DE3)/BL21	pFO4 (no expression), pGEX (expressed)	pGEX (GST-tag)	Groisillier et al., 2010
additional probe used as a negative control:													pFO4 (His-tag) AND pGEX (GST-tag)
	B-PAB0034	exonuclease			BglII/MfeI	oME190	GGGGGGAGATCTGACAAGAAGGGATTCTTAGAGAAGG	oME189	CCCCCCCAATTGTTAACTTTCGCTCTGATTTTCACTTCCC	pFO4, pGEX	Rosetta	pFO4 (expressed), pGEX (expressed)		Groisillier et al., 2010
